# Supplementary material for: Participatory and Spatial Analyses of Environmental Justice Communities’ Concerns about a Proposed Storm Surge and Flood Protection Seawall
Source: Int J Environ Res Public Health. 2022 Sep 6;19(18):11192. doi: 10.3390/ijerph191811192 (PMC9517186; doi:10.3390/ijerph191811192)
Supplement: Supplementary file 1 [file ijerph-19-11192-s001.zip]

Archive with 1 entries (1 files):
- ijerph-1879694-supplementary.pdf
